# Supplementary material for: Construction of S-Scheme CuS/Bi5O7I Heterojunction for Boosted Photocatalytic Disinfection with Visible Light Exposure
Source: Molecules. 2023 Mar 30;28(7):3084. doi: 10.3390/molecules28073084 (PMC10096083; doi:10.3390/molecules28073084)
Supplement: Supplementary file 1 [file molecules-28-03084-s001.zip]

Archive with 1 entries (1 files):
- molecules-2277154-supplementary.pdf
